# Supplementary material for: Efficacy of interactive video gaming in older adults with memory complaints: A cluster-randomized exercise intervention
Source: PLoS One. 2021 May 25;16(5):e0252016. doi: 10.1371/journal.pone.0252016 (PMC8148311; doi:10.1371/journal.pone.0252016)
Supplement: S2 Data — (XLSX) [file pone.0252016.s002.xlsx]

## Sheet: Sheet1
CODE	GROUP	CLUSTER	AGE	Heighta	Heightb	Weighta	Weightb	B.M.Ia	B.M.Ib	Waist Circ.a	Waist Circ.b	Sub Scap.a	Sub Scap.b	Supra Iliac.a	Supra Iliac.b	Tricep a	Tricep b	Bicep a	Bicep b	Tot. Skinfld a	Tot. Skinfld b	Body Density a	Body Density b	BF% a	BF% b	6 Min Walka	6 Min Walkb	Dynamic 6 Step a	Dynamic 6 Step b	Dynamic 10Ma	Dynamic 10Mb	Timed Up & Go a	Timed Up & Go b	Grip Left 1a	Grip Left 2a	Grip Left 1b	Grip Left 2b	Grip Left Ave a	Grip Left Ave b	Grip Right 1a	Grip Right 2a	Grip Right 1b	Grip Right 2b	Grip Right Ave a	Grip Right Ave b	F.R 1a	F.R 1b	F.R 2a	F.R 2b
INT0001	1	1	76	1.64	1.64	69.6	67.8	25.8775	25.2082	90	84.4	23	26	24	18	20	17	11	8	78	69	1.02134	1.0247	34.6564	33.0699	537.5	565.5	9.1	3.9	45.9	28.3	5.83	5.9	22.9	21.8	21.8	24.3	22.35	23.05	22.2	26.6	24.2	27.2	24.4	25.7	75	90.1	78	89.9
INT0002	1	1	77	1.58	1.57	88.3	89.4	35.3709	36.2692	105.5	97.5	37	35	29	28	31	31	21	20	118	114	1.00961	1.01055	40.2886	39.8308	387.5	420	5.4	4.9	30.1	24.4	7.9	6.5	12.4	11.4	15.1	14.7	11.9	14.9	11.6	13.1	14.7	14.7	12.35	14.7	79	84.1	79.5	86.1
INT0003	1	1	74	1.5	1.51	57.8	56.8	25.6889	24.9112	78	78	18	19	15	12	18	17	8	7	59	55	1.02979	1.03171	30.6794	29.7845	437.5	524.5	6	4.7	36.6	33.8	6.53	5.9	20.3	17.1	20.1	18	18.7	19.05	22.8	20.4	21.4	19.1	21.6	20.25	77	80	79	83.4
INT0004	1	1	71	1.54	1.53	65.2	62.5	27.492	26.6991	87.5	84	24	21	22	18	20	18	7	6	73	63	1.02518	1.02922	32.8398	30.9488	422.5	467.5	7.4	5.1	59.5	42.3	7.85	6.4	20.4	20.1	20.4	20.1	20.25	20.25	19.7	19.7	19.7	19.7	19.7	19.7	75.5	81	77	81.3
INT0005	1	1	66	1.62	1.62	83.6	83.9	31.8549	31.9692	101.5	97	35	33	35	33	30	27	20	21	120	114	1.01362	1.01502	38.3508	37.6756	431.2	470.6	6.3	8.1	39.6	50.3	7.4	6.7	25.1	22.9	24	21.2	24	22.6	23.9	24.4	22.6	24.7	24.15	23.65	80	82.6	78	83.1
INT0007	1	1	71	1.62	1.62	100.1	101.4	38.1421	38.6374	103	97.5	35	38	31	31	34	29	21	23	121	121	1.01136	1.01095	39.4407	39.6372	509.5	526	6.9	8	54.9	38.8	7.4	6.2	27.2	24	26.4	23.2	25.6	24.8	22.9	27.6	25.3	26.9	25.25	26.1	90	92.5	90.5	93.9
INT0008	1	2	73	1.6	1.61	85.3	85.9	33.3203	33.1392	100.5	94.9	25	24	27	22	21	25	15	14	88	85	1.01926	1.0198	35.6466	35.3881	367.5	434.5	7.8	7.5	66.7	45.7	8	6.4	18	18	20.4	19.6	18	20	14.9	14.1	21.3	18.6	14.5	19.95	76.5	83.7	75	83.7
INT0009	1	1	67	1.56	1.56	59.8	60.6	24.5726	24.9014	86	82.5	26	23	26	28	20	14	9	9	81	74	1.02396	1.02603	33.4157	32.4418	522	566.1	7.9	5	47.1	31.1	5.9	5.7	16	16	16.6	16.1	16	16.35	15.4	13.9	16.3	16.4	14.65	16.35	74	82.2	80	83.5
INT00010	1	2	81	1.51	1.51	53.9	52.3	23.6393	22.9376	81.5	75.5	15	14	14	11	16	11	5	6	50	42	1.03148	1.03625	29.8935	27.6843	524.4	541	9.1	5.4	63.5	37	7	5.8	17.6	19.9	16	18.7	18.75	17.35	19.4	21	18.7	17.9	20.2	18.3	82	89.8	82.8	89
INT00011	1	2	76	1.65	1.7	89	86.8	32.6905	30.0346	99.5	95.6	24	29	30	22	22	18	16	16	92	85	1.01683	1.01899	36.8093	35.7748	394.5	422.5	14.2	9.7	65.8	46.2	9.8	8.1	22.5	20.5	22.8	21.7	21.5	22.25	20.3	21.3	23.3	22.4	20.8	22.85	79.5	88.9	78	87.7
INT00012	1	2	66	1.64	1.63	72.2	74.3	26.8441	27.9649	91	89.5	23	20	31	23	19	17	10	9	83	69	1.0237	1.02835	33.5391	31.3534	500.25	537.6	3.8	3.8	31.5	29.2	6.8	6	18.4	20	19.3	21.1	19.2	20.2	13.7	15	17.4	15.3	14.35	16.35	96.5	94.4	98	95.5
INT00013	1	1	68	1.62	1.62	73.5	71.5	28.0064	27.2443	90	84.5	27	24	20	16	18	16	12	10	77	66	1.02494	1.02875	32.9536	31.1643	503.55	541.1	8.2	4	52	29.1	7	7	23.9	22.8	21.8	21.8	23.35	21.8	29.4	28.1	26.5	24.3	28.75	25.4	77.5	88.7	74	88.5
INT00014	1	1	65	1.6	1.59	65.4	65.4	25.5469	25.8692	89	85.5	25	21	21	19	24	23	11	9	81	72	1.02478	1.028	33.0327	31.5184	438.5	565.5	9.9	5.9	48.7	43.7	6	6.4	23.9	25.7	24.2	23.7	24.8	23.95	24.2	21.9	24.3	23.5	23.05	23.9	88.4	91	87.4	89.5
INT00015	1	1	66	1.59	1.58	60.8	59.7	24.0497	23.9144	80.4	77	18	18	15	10	11	8	7	7	51	43	1.03703	1.0417	27.326	25.1869	457.5	636.2	9.1	5	38.4	30.8	7.5	6.3	35.1	31	30.7	32.4	33.05	31.55	34.1	34.9	32.6	31.1	34.5	31.85	82.5	81.6	81.4	82
INT00016	1	1	76	1.55	1.56	65.3	68.1	27.18	27.9832	87	88	21	22	23	20	20	19	12	15	76	76	1.02205	1.02205	34.3194	34.3194	420	403.8	8.3	7.1	41.9	41.7	8.5	7.3	15.7	13	16.2	11.4	14.35	13.8	12.1	13.4	14.3	13.6	12.75	13.95	79	80.5	77.6	80.3
INT00017	1	3	71	1.53	1.52	64.3	60	27.4681	25.9695	74.8	68.8	22	19	28	12	23	20	12	6	85	57	1.02102	1.03195	34.809	29.6726	417.5	507.8	5	4.2	34	27.4	8.7	5.8	19.3	19.4	18.6	16	19.35	17.3	19.4	18.4	20.3	20.4	18.9	20.35	82.6	84.6	82.5	85.1
INT00018	1	3	68	1.61	1.6	69	69.5	26.6193	27.1484	89.5	87	27	25	28	27	16	16	15	12	86	80	1.02192	1.0239	34.383	33.4469	515	664.1	9	5.9	64	37.1	7.1	4.9	26.7	26.7	25.8	26.7	26.7	26.25	25.6	25.8	22.2	21.8	25.7	22	84	87.5	82	86
INT00020	1	3	72	1.53	1.53	56.8	55.8	24.2642	23.837	72.5	69.4	22	17	18	16	23	20	15	13	78	66	1.02297	1.02754	33.887	31.7346	480	550.6	8.1	6.7	51.8	39.8	7	5.9	16.9	15	16.4	15	15.95	15.7	18.6	19.5	20.4	18	19.05	19.2	64.4	81	65.4	79.8
INT00021	1	3	66	1.62	1.6	115.8	115.5	44.1244	45.1172	116.5	110.8	35	35	34	30	25	26	19	19	113	110	1.01526	1.0164	37.5598	37.0119	443	420	5.8	5.7	22.5	26.6	6.6	5.3	25.4	25.6	27.2	27.1	25.5	27.15	27.6	27.6	28.1	29.6	27.6	28.85	74.5	80.2	73.8	83.3
INT00023	1	3	72	1.49	1.48	65.7	64.3	29.5933	29.3554	84.5	81.4	31	28	18	17	28	24	17	12	94	81	1.01786	1.02193	36.314	34.376	537.5	569.1	6.7	2.8	38.5	21.6	7.4	5.2	13.1	15.3	13.4	16.1	14.2	14.75	15.3	20.7	17.4	18.9	18	18.15	78.8	82.2	80	83.5
INT00024	1	3	74	1.51	1.5	65.7	65.3	28.8145	29.0222	84.5	83	29	29	28	29	24	26	16	15	97	99	1.01619	1.01563	37.1139	37.3817	454.5	487.5	6.1	3.7	40	28.8	8.7	6	17.4	15.6	17.4	16.6	16.5	17	19.9	15.6	16.5	16.3	17.75	16.4	81.2	78.5	83.5	79.5
INT00026	1	3	65	1.58	1.57	87.1	87.1	34.8902	35.3361	94.5	91.8	31	30	24	24	26	26	19	19	100	99	1.01901	1.01888	35.7656	35.8281	548.5	542.6	6.8	4.2	38.6	26.6	6.6	6	19.3	18.7	19.7	15.6	19	17.65	19	20.2	20.3	16.1	19.6	18.2	77.7	80	80	83.4
INT00027	1	3	68	1.57	1.57	48.9	48.8	19.8385	19.798	67.2	67.2	17	17	10	8	15	13	6	5	48	43	1.03787	1.04088	26.9366	25.5575	525.5	567.6	6.7	6.3	37.3	45.4	6.3	5.4	19.9	19	20.8	20.8	19.45	20.8	24.9	25.8	23.9	24	25.35	23.95	91.2	90.5	90.5	90.1
CTRL00041	2	4	71	1.52	1.52	55.6	59.2	24.0651	25.6233	67	69	20	20	15	14	21	20	11	12	67	66	1.02753	1.02794	31.7372	31.5443	515.5	499	5.1	6.5	36.2	42.8	8.7	6.5	20.1	23.8	13.4	19.1	21.95	16.25	21.9	23.1	19.3	14	22.5	16.65	72.5	73.8	74	76.4
CTRL00042	2	4	71	1.52	1.52	64.4	62.1	27.874	26.8785	94.4	86.2	27	25	22	20	21	19	7	12	77	76	1.02373	1.02408	33.5283	33.3594	323.5	351.5	10	7.2	43.3	43.3	12.4	12.8	16.6	17.6	18.7	17.4	17.1	18.05	16.1	13.4	15.9	15.9	14.75	15.9	67.5	74.2	70.7	73.5
CTRL00043	2	4	75	1.63	1.63	61.1	59.4	22.9967	22.3569	72.5	71.5	13	14	15	11	15	14	7	7	50	46	1.03391	1.0362	28.7628	27.7087	595.5	600.5	5.2	5.6	32.3	30.6	6.9	5.9	20.3	20.3	22.9	21.1	20.3	22	23.6	20.1	20.7	22.8	21.85	21.75	86.2	89.2	88	89.5
CTRL00045	2	4	65	1.59	1.58	107.6	104.4	42.5616	41.8202	115	109.5	37	38	39	38	29	35	20	21	125	132	1.0129	1.01141	38.6936	39.4139	338.5	397.6	6.5	6.1	50	37.3	6.8	6.5	23.2	18.1	13.1	15.4	20.65	14.25	22.7	21.9	22.6	21.1	22.3	21.85	76	81.5	79.4	80
CTRL00047	2	4	83	1.61	1.61	71.9	71.1	27.7381	27.4295	101.5	97.6	33	29	32	30	20	17	11	11	96	87	1.01282	1.01551	38.7349	37.4387	445.5	430	10.6	11.8	71.6	48.9	9.9	9.3	14	13.9	10.6	10.9	13.95	10.75	11.6	12.7	10.3	8.8	12.15	9.55	80.1	77.9	80.1	78
CTRL00048	2	5	80	1.7	1.7	71.3	71.2	24.6713	24.6367	88.5	86	25	24	15	13	11	8	8	7	59	52	1.02736	1.03041	31.8192	30.3933	454.5	492.5	9.6	7.7	41.7	43.2	8.2	7.6	35.4	34.4	36.4	35.3	34.9	35.85	33.4	34.1	32	30.3	33.75	31.15	85.8	86.2	87.5	87.3
CTRL00049	2	5	72	1.62	1.62	76	73.3	28.959	27.9302	94.5	91.8	33	34	34	30	11	10	9	8	87	82	1.01998	1.0216	35.3044	34.5351	590.5	612.6	3.9	4.1	22.5	21.3	5.3	5.9	32.6	31.9	31.4	28.3	32.25	29.85	36.1	37.1	38.3	36.4	36.6	37.35	85.1	86.2	85	85.5
CTRL00050	2	5	85	1.67	1.67	65.4	66	23.4501	23.6652	91.4	91	26	23	20	15	13	12	10	8	69	58	1.02104	1.02539	34.7986	32.7441	427.6	406	7	6.7	51.3	50.4	7.9	7.1	24.2	24.2	24.7	24	24.2	24.35	24.7	25.3	26.8	25	25	25.9	85.5	83.2	86.1	87.5
CTRL00051	2	5	68	1.65	1.65	72.6	73.4	26.6667	26.9605	85.5	85.4	29	32	24	20	15	12	11	11	79	75	1.02424	1.02566	33.2845	32.6146	630	654.4	8.8	6.1	48.6	33.7	5.3	5.7	27.6	27.6	30.1	30.3	27.6	30.2	27.4	28.6	31.3	35	28	33.15	85	84.8	83.2	83.2
CTRL00052	2	5	77	1.62	1.62	60.9	62	23.2053	23.6244	81	81.5	29	29	18	24	11	13	9	10	67	76	1.0251	1.02124	32.8819	34.7045	623.8	647.5	5.4	6.9	38.1	39.6	6.1	6.9	15	16.7	12.3	15.4	15.85	13.85	16	16.4	16.7	16.6	16.2	16.65	89.1	82.2	89.5	87
CTRL00053	2	6	77	1.53	1.53	63	63	26.9127	26.9127	77	77.8	23	27	18	17	18	20	15	13	74	77	1.02238	1.02088	34.1661	34.8743	538.2	522.4	7.7	10.5	55	66.7	6.1	7.4	24.7	22.6	21.9	20.3	23.65	21.1	24.2	21.8	20.6	21.7	23	21.15	89.9	83.1	88.5	83.5
CTRL00054	2	6	66	1.57	1.57	83.8	85.3	33.9973	34.6059	101	101.2	34	32	28	26	33	36	26	28	121	122	1.01339	1.01276	38.4602	38.7647	475	478.7	12.5	9.5	88.2	69.2	6.6	6.8	17.1	17.4	17.4	17	17.25	17.2	18.1	17.9	16.6	16.7	18	16.65	85	80.8	86.4	83.8
CTRL00055	2	5	72	1.51	1.51	100.1	98.7	43.9016	43.2876	103.3	101.5	43	38	25	29	32	30	10	13	110	110	1.01356	1.01275	38.3775	38.769	295	284.8	6.7	10.6	48.1	62.2	9.7	9.3	13.1	12.3	10.4	11.3	12.7	10.85	15.1	15.4	18.6	16.3	15.25	17.45	75.7	78.3	76.1	78.3
CTRL00056	2	5	72	1.61	1.61	81.8	80.7	31.5574	31.1331	97	96	30	29	22	20	13	11	12	11	77	71	1.02332	1.02554	33.7201	32.6731	424.5	502.6	5.7	4.6	32.6	28.2	7.4	6.8	34	25.7	27.9	25.3	29.85	26.6	37.1	35.7	26.5	30.7	36.4	28.6	84.6	78	83.8	76.2
CTRL00057	2	6	78	1.6	1.6	82.8	83.8	32.3437	32.7344	79.5	82.9	21	25	22	23	30	34	15	18	88	100	1.01723	1.01373	36.6158	38.2947	515.1	525.1	8.5	10.4	43.6	58.8	6.5	8.8	18.4	18.7	20.1	20.7	18.55	20.4	24.6	24.2	23.6	23.8	24.4	23.7	87.8	84	89.7	85.9
CTRL00058	2	6	75	1.64	1.63	69.5	69.2	25.8403	26.0454	87.4	87.1	24	24	20	21	17	17	11	10	72	72	1.02394	1.02394	33.4277	33.4277	560	574.9	8.9	6.1	66.9	40	6.6	8.7	28.2	30.7	26.7	25.4	29.45	26.05	30.3	31.4	22.6	21.7	30.85	22.15	97	84.7	94.6	85.6
CTRL00059	2	6	70	1.57	1.57	74.4	75	30.1838	30.4272	87.2	89	27	26	21	20	17	18	11	13	76	77	1.02449	1.02413	33.1678	33.3366	551.5	602.4	4.5	5	25	32.2	5.3	5.1	28.3	30.7	31.8	34.4	29.5	33.1	33.4	34.1	35.3	32.3	33.75	33.8	90.2	85.3	90.5	81.1
CTRL00061	2	5	81	1.57	1.57	65.8	64.3	26.6948	26.0863	84	81.8	14	24	25	19	16	19	9	8	64	70	1.02472	1.02187	33.0566	34.4075	485.5	507.7	9.1	14.7	56.6	70.7	6.9	8	18.6	20.3	18.1	18.1	19.45	18.1	16.1	19.4	18.9	20.8	17.75	19.85	77.8	79.1	78	80.1
CTRL00062	2	6	79	1.49	1.5	51.1	50.1	23.017	22.2667	71	70	20	23	19	18	16	17	8	8	63	66	1.02597	1.02429	32.4714	33.2622	530	505	6.1	6.4	43.3	39.8	6.5	7.4	18.1	18.3	17.4	17.5	18.2	17.45	16.7	15.3	19	16	16	17.5	76.7	84.2	79.5	82.2
CTRL00063	2	5	70	1.47	1.46	60.9	61.9	28.1827	29.0392	79.5	81.6	28	27	27	25	19	19	10	13	84	84	1.02175	1.02175	34.4627	34.4627	437.6	469.8	8.1	6.5	56.8	45.8	7.3	7.6	17.9	15.1	15.3	15.7	16.5	15.5	18.9	17.1	21.3	16.6	18	18.95	75.1	74.7	75.2	74.4
CTRL00064	2	5	79	1.48	1.48	61.6	61.7	28.1227	28.1684	76.5	77.1	21	25	15	17	18	17	11	12	65	71	1.02511	1.0227	32.8739	34.0145	437.5	438.6	8	6.4	54.4	38	6.1	7	13.5	13	14.9	14.1	13.25	14.5	14.1	11.7	12.2	12.1	12.9	12.15	86.1	81.2	84.1	83.5
CTRL00065	2	6	65	1.6	1.6	98.9	94.3	38.6328	36.8359	104.6	99.5	39	34	26	26	28	32	18	16	111	108	1.01615	1.0169	37.1306	36.7715	584.8	547.4	7.7	6.6	36.9	34.9	7.1	7.6	21.3	18.6	24.7	24.6	19.95	24.65	18.3	17.1	22.2	20.8	17.7	21.5	84.6	83	85.5	84.6
[truncated: 133 more columns]
